# Supplementary material for: Dogs outperform cats both in their testability and relying on human pointing gestures: a comparative study
Source: Sci Rep. 2023 Oct 19;13:17837. doi: 10.1038/s41598-023-45008-3 (PMC10587310; doi:10.1038/s41598-023-45008-3)
Supplement: Supplementary file 2 — Supplementary Information 2. [file 41598_2023_45008_MOESM2_ESM.xlsx]

## Sheet: Data
Trialnumber	ID	Species	Testlocation	Pointinggesture	Test type	Age	Choices	Successfulchoices
1	C34	1	0	0	1	12	1	0
2	C34	1	0	1	1	12	1	1
3	C34	1	0	0	1	12	1	1
4	C34	1	0	1	1	12	0	0
5	C34	1	0	0	1	12	1	0
6	C34	1	0	0	1	12	1	0
7	C34	1	0	1	1	12	0	0
8	C34	1	0	1	1	12	1	0
9	C34	1	0	0	1	12	1	0
10	C34	1	0	1	1	12	0	0
11	C34	1	0	1	1	12	1	0
12	C34	1	0	0	1	12	0	0
13	C34	1	0	0	1	12	0	0
14	C34	1	0	1	1	12	0	0
15	C34	1	0	0	1	12	1	1
16	C34	1	0	0	1	12	1	1
17	C34	1	0	1	1	12	1	0
18	C34	1	0	1	1	12	1	0
19	C34	1	0	0	1	12	1	1
20	C34	1	0	1	1	12	1	0
21	C34	1	0	1	1	12	0	0
22	C34	1	0	0	1	12	1	0
23	C34	1	0	1	1	12	0	0
24	C34	1	0	0	1	12	1	1
25	C34	1	0	1	1	12	1	0
26	C34	1	0	0	1	12	1	1
27	C34	1	0	1	1	12	1	0
28	C34	1	0	1	1	12	1	0
1	C23	1	0	1	1	89	1	1
2	C23	1	0	0	1	89	1	1
3	C23	1	0	1	1	89	1	1
4	C23	1	0	0	1	89	1	1
5	C23	1	0	1	1	89	1	1
6	C23	1	0	0	1	89	1	1
7	C23	1	0	1	1	89	1	0
8	C23	1	0	0	1	89	1	0
9	C23	1	0	1	1	89	1	0
10	C23	1	0	0	1	89	1	0
11	C23	1	0	1	1	89	1	0
12	C23	1	0	0	1	89	1	1
13	C23	1	0	1	1	89	1	1
14	C23	1	0	0	1	89	1	0
15	C23	1	0	0	1	89	1	1
16	C23	1	0	1	1	89	1	1
17	C23	1	0	1	1	89	1	0
18	C23	1	0	0	1	89	1	0
19	C23	1	0	0	1	89	1	1
20	C23	1	0	1	1	89	1	1
21	C23	1	0	1	1	89	1	1
22	C23	1	0	0	1	89	1	1
23	C23	1	0	0	1	89	1	1
24	C23	1	0	1	1	89	1	1
25	C23	1	0	1	1	89	1	1
26	C23	1	0	0	1	89	1	0
27	C23	1	0	0	1	89	1	0
28	C23	1	0	1	1	89	1	0
1	C29	1	0	0	1	4	1	0
2	C29	1	0	1	1	4	1	0
3	C29	1	0	0	1	4	0	0
4	C29	1	0	1	1	4	1	1
5	C29	1	0	0	1	4	1	1
6	C29	1	0	1	1	4	0	0
7	C29	1	0	0	1	4	0	0
8	C29	1	0	1	1	4	0	0
9	C29	1	0	0	1	4	0	0
10	C29	1	0	1	1	4	0	0
11	C29	1	0	1	1	4	1	1
12	C29	1	0	0	1	4	0	0
13	C29	1	0	1	1	4	0	0
14	C29	1	0	0	1	4	0	0
15	C29	1	0	1	1	4	0	0
1	C20	1	0	1	1	29	1	1
2	C20	1	0	0	1	29	1	1
3	C20	1	0	1	1	29	1	0
4	C20	1	0	0	1	29	1	1
5	C20	1	0	1	1	29	1	1
6	C20	1	0	1	1	29	1	1
7	C20	1	0	0	1	29	1	1
8	C20	1	0	1	1	29	1	1
9	C20	1	0	0	1	29	1	1
10	C20	1	0	0	1	29	1	1
11	C20	1	0	1	1	29	1	0
12	C20	1	0	1	1	29	1	0
13	C20	1	0	0	1	29	1	1
14	C20	1	0	1	1	29	1	1
15	C20	1	0	1	1	29	1	1
16	C20	1	0	0	1	29	1	0
17	C20	1	0	0	1	29	1	0
18	C20	1	0	1	1	29	1	1
19	C20	1	0	0	1	29	1	0
20	C20	1	0	0	1	29	1	0
21	C20	1	0	0	1	29	1	1
22	C20	1	0	0	1	29	0	0
23	C20	1	0	1	1	29	1	1
24	C20	1	0	0	1	29	1	1
25	C20	1	0	1	1	29	1	1
26	C20	1	0	1	1	29	1	1
27	C20	1	0	0	1	29	1	1
28	C20	1	0	1	1	29	1	1
1	C30	1	0	1	1	36	0	0
2	C30	1	0	0	1	36	1	1
3	C30	1	0	1	1	36	0	0
4	C30	1	0	0	1	36	0	0
5	C30	1	0	1	1	36	0	0
6	C30	1	0	0	1	36	0	0
7	C30	1	0	1	1	36	0	0
8	C30	1	0	0	1	36	0	0
9	C30	1	0	0	1	36	0	0
10	C30	1	0	0	1	36	0	0
11	C30	1	0	1	1	36	0	0
12	C30	1	0	0	1	36	0	0
13	C30	1	0	1	1	36	0	0
14	C30	1	0	1	1	36	0	0
15	C30	1	0	0	1	36	0	0
16	C30	1	0	0	1	36	0	0
17	C30	1	0	1	1	36	0	0
18	C30	1	0	1	1	36	0	0
19	C30	1	0	0	1	36	0	0
20	C30	1	0	1	1	36	0	0
21	C30	1	0	0	1	36	0	0
22	C30	1	0	1	1	36	0	0
23	C30	1	0	1	1	36	0	0
24	C30	1	0	0	1	36	0	0
25	C30	1	0	0	1	36	0	0
26	C30	1	0	1	1	36	1	1
27	C30	1	0	0	1	36	0	0
1	C31	1	0	1	1	138	1	1
2	C31	1	0	0	1	138	1	1
3	C31	1	0	1	1	138	1	1
4	C31	1	0	0	1	138	1	0
5	C31	1	0	1	1	138	1	1
6	C31	1	0	1	1	138	1	1
7	C31	1	0	0	1	138	0	0
8	C31	1	0	1	1	138	0	0
9	C31	1	0	0	1	138	1	0
10	C31	1	0	0	1	138	0	0
11	C31	1	0	0	1	138	1	0
12	C31	1	0	1	1	138	1	1
13	C31	1	0	1	1	138	0	0
14	C31	1	0	0	1	138	1	1
15	C31	1	0	1	1	138	1	1
16	C31	1	0	0	1	138	0	0
17	C31	1	0	1	1	138	0	0
18	C31	1	0	0	1	138	0	0
19	C31	1	0	1	1	138	0	0
20	C31	1	0	0	1	138	0	0
21	C31	1	0	0	1	138	0	0
22	C31	1	0	1	1	138	1	1
23	C31	1	0	0	1	138	0	0
24	C31	1	0	1	1	138	0	0
25	C31	1	0	0	1	138	0	0
26	C31	1	0	1	1	138	0	0
27	C31	1	0	0	1	138	0	0
28	C31	1	0	0	1	138	1	1
1	C24	1	0	0	1	15	1	1
2	C24	1	0	1	1	15	1	1
3	C24	1	0	0	1	15	1	0
4	C24	1	0	1	1	15	1	1
5	C24	1	0	0	1	15	1	0
6	C24	1	0	1	1	15	1	0
7	C24	1	0	1	1	15	1	0
8	C24	1	0	1	1	15	0	0
9	C24	1	0	0	1	15	1	1
10	C24	1	0	1	1	15	1	1
11	C24	1	0	0	1	15	0	0
12	C24	1	0	0	1	15	1	1
13	C24	1	0	1	1	15	1	1
14	C24	1	0	0	1	15	1	1
15	C24	1	0	0	1	15	1	1
16	C24	1	0	1	1	15	1	1
17	C24	1	0	1	1	15	1	1
18	C24	1	0	0	1	15	1	1
19	C24	1	0	1	1	15	1	0
20	C24	1	0	1	1	15	1	0
21	C24	1	0	0	1	15	0	0
22	C24	1	0	1	1	15	1	1
23	C24	1	0	0	1	15	1	0
24	C24	1	0	1	1	15	1	1
25	C24	1	0	0	1	15	1	1
26	C24	1	0	1	1	15	0	0
27	C24	1	0	1	1	15	0	0
28	C24	1	0	0	1	15	1	1
1	C36	1	0	1	1	154	1	0
2	C36	1	0	0	1	154	1	1
3	C36	1	0	1	1	154	1	1
4	C36	1	0	0	1	154	1	1
5	C36	1	0	1	1	154	1	1
6	C36	1	0	1	1	154	1	1
7	C36	1	0	0	1	154	1	0
8	C36	1	0	0	1	154	0	0
9	C36	1	0	1	1	154	1	1
10	C36	1	0	0	1	154	1	1
11	C36	1	0	1	1	154	1	1
12	C36	1	0	1	1	154	1	0
13	C36	1	0	0	1	154	1	1
14	C36	1	0	0	1	154	1	1
15	C36	1	0	1	1	154	1	1
16	C36	1	0	0	1	154	1	1
17	C36	1	0	0	1	154	1	1
18	C36	1	0	1	1	154	0	0
19	C36	1	0	0	1	154	1	1
20	C36	1	0	0	1	154	1	1
21	C36	1	0	1	1	154	1	1
22	C36	1	0	1	1	154	1	1
23	C36	1	0	0	1	154	1	1
24	C36	1	0	1	1	154	1	1
25	C36	1	0	0	1	154	1	1
26	C36	1	0	1	1	154	1	1
27	C36	1	0	0	1	154	1	1
28	C36	1	0	1	1	154	1	1
1	C32	1	0	1	1	12	1	1
2	C32	1	0	0	1	12	1	0
3	C32	1	0	1	1	12	1	1
4	C32	1	0	0	1	12	0	0
5	C32	1	0	1	1	12	0	0
6	C32	1	0	1	1	12	0	0
7	C32	1	0	0	1	12	0	0
8	C32	1	0	1	1	12	0	0
9	C32	1	0	0	1	12	0	0
10	C32	1	0	0	1	12	0	0
11	C32	1	0	1	1	12	0	0
12	C32	1	0	1	1	12	0	0
13	C32	1	0	0	1	12	0	0
14	C32	1	0	1	1	12	0	0
15	C32	1	0	1	1	12	0	0
16	C32	1	0	0	1	12	0	0
17	C32	1	0	0	1	12	0	0
18	C32	1	0	1	1	12	0	0
19	C32	1	0	0	1	12	0	0
20	C32	1	0	0	1	12	0	0
21	C32	1	0	0	1	12	0	0
22	C32	1	0	0	1	12	0	0
23	C32	1	0	1	1	12	0	0
24	C32	1	0	0	1	12	0	0
25	C32	1	0	1	1	12	0	0
26	C32	1	0	1	1	12	1	0
27	C32	1	0	0	1	12	0	0
28	C32	1	0	1	1	12	0	0
1	C21	1	0	1	1	4	1	1
2	C21	1	0	0	1	4	1	1
3	C21	1	0	1	1	4	1	1
4	C21	1	0	0	1	4	1	1
5	C21	1	0	1	1	4	1	1
6	C21	1	0	1	1	4	1	1
7	C21	1	0	0	1	4	1	0
8	C21	1	0	1	1	4	1	1
9	C21	1	0	0	1	4	1	0
10	C21	1	0	0	1	4	1	1
11	C21	1	0	1	1	4	1	1
12	C21	1	0	1	1	4	1	1
13	C21	1	0	0	1	4	1	0
14	C21	1	0	0	1	4	1	1
15	C21	1	0	1	1	4	1	0
16	C21	1	0	1	1	4	1	0
17	C21	1	0	0	1	4	1	0
18	C21	1	0	0	1	4	0	0
19	C21	1	0	1	1	4	1	0
20	C21	1	0	0	1	4	1	0
21	C21	1	0	1	1	4	1	1
22	C21	1	0	0	1	4	1	0
23	C21	1	0	0	1	4	1	0
24	C21	1	0	1	1	4	1	0
25	C21	1	0	0	1	4	1	0
26	C21	1	0	1	1	4	0	0
27	C21	1	0	1	1	4	1	1
28	C21	1	0	0	1	4	1	0
1	C25	1	0	0	1	21	1	1
2	C25	1	0	1	1	21	1	0
3	C25	1	0	0	1	21	1	1
4	C25	1	0	1	1	21	0	0
5	C25	1	0	0	1	21	0	0
6	C25	1	0	0	1	21	0	0
7	C25	1	0	1	1	21	0	0
8	C25	1	0	1	1	21	0	0
9	C25	1	0	0	1	21	1	0
10	C25	1	0	1	1	21	1	1
11	C25	1	0	1	1	21	1	1
12	C25	1	0	0	1	21	1	1
13	C25	1	0	0	1	21	1	1
14	C25	1	0	1	1	21	1	1
15	C25	1	0	0	1	21	1	0
16	C25	1	0	1	1	21	1	0
17	C25	1	0	1	1	21	1	0
18	C25	1	0	0	1	21	1	1
19	C25	1	0	0	1	21	1	1
20	C25	1	0	1	1	21	1	0
21	C25	1	0	1	1	21	0	0
22	C25	1	0	0	1	21	1	1
23	C25	1	0	1	1	21	1	1
24	C25	1	0	1	1	21	1	0
25	C25	1	0	0	1	21	1	0
26	C25	1	0	0	1	21	0	0
27	C25	1	0	1	1	21	0	0
28	C25	1	0	0	1	21	0	0
1	C33	1	0	0	1	15	1	0
2	C33	1	0	0	1	15	0	0
3	C33	1	0	1	1	15	0	0
4	C33	1	0	0	1	15	0	0
5	C33	1	0	1	1	15	0	0
6	C33	1	0	1	1	15	0	0
7	C33	1	0	0	1	15	0	0
8	C33	1	0	1	1	15	0	0
9	C33	1	0	0	1	15	0	0
10	C33	1	0	0	1	15	0	0
11	C33	1	0	1	1	15	1	1
12	C33	1	0	1	1	15	1	0
13	C33	1	0	0	1	15	0	0
14	C33	1	0	1	1	15	0	0
15	C33	1	0	1	1	15	0	0
16	C33	1	0	0	1	15	0	0
17	C33	1	0	0	1	15	0	0
18	C33	1	0	1	1	15	0	0
19	C33	1	0	0	1	15	0	0
20	C33	1	0	0	1	15	1	0
21	C33	1	0	1	1	15	0	0
22	C33	1	0	0	1	15	0	0
23	C33	1	0	0	1	15	0	0
24	C33	1	0	1	1	15	0	0
25	C33	1	0	0	1	15	0	0
26	C33	1	0	1	1	15	0	0
27	C33	1	0	1	1	15	0	0
28	C33	1	0	0	1	15	0	0
1	C27	1	0	0	1	40	1	1
2	C27	1	0	1	1	40	1	1
3	C27	1	0	0	1	40	1	0
4	C27	1	0	1	1	40	1	0
5	C27	1	0	0	1	40	1	1
6	C27	1	0	1	1	40	1	1
7	C27	1	0	0	1	40	1	1
8	C27	1	0	1	1	40	1	1
9	C27	1	0	0	1	40	1	0
10	C27	1	0	1	1	40	1	1
11	C27	1	0	1	1	40	1	1
12	C27	1	0	1	1	40	1	1
13	C27	1	0	0	1	40	1	1
14	C27	1	0	1	1	40	1	0
15	C27	1	0	0	1	40	1	1
16	C27	1	0	1	1	40	1	1
17	C27	1	0	0	1	40	1	1
18	C27	1	0	0	1	40	1	1
19	C27	1	0	1	1	40	1	1
20	C27	1	0	0	1	40	1	0
21	C27	1	0	0	1	40	1	1
22	C27	1	0	1	1	40	1	1
23	C27	1	0	0	1	40	1	1
24	C27	1	0	1	1	40	1	1
25	C27	1	0	0	1	40	1	1
26	C27	1	0	1	1	40	1	0
27	C27	1	0	1	1	40	1	0
28	C27	1	0	0	1	40	1	1
1	C28	1	0	1	1	5	1	1
2	C28	1	0	0	1	5	0	0
3	C28	1	0	1	1	5	0	0
4	C28	1	0	0	1	5	0	0
5	C28	1	0	1	1	5	1	1
6	C28	1	0	1	1	5	1	1
7	C28	1	0	0	1	5	1	0
8	C28	1	0	1	1	5	0	0
9	C28	1	0	0	1	5	0	0
10	C28	1	0	1	1	5	0	0
11	C28	1	0	0	1	5	0	0
12	C28	1	0	1	1	5	1	0
13	C28	1	0	0	1	5	0	0
14	C28	1	0	1	1	5	0	0
15	C28	1	0	0	1	5	0	0
16	C28	1	0	1	1	5	1	1
17	C28	1	0	1	1	5	1	0
18	C28	1	0	0	1	5	1	1
19	C28	1	0	0	1	5	1	0
20	C28	1	0	1	1	5	1	1
21	C28	1	0	0	1	5	1	0
22	C28	1	0	1	1	5	1	1
23	C28	1	0	0	1	5	1	0
24	C28	1	0	1	1	5	1	1
25	C28	1	0	0	1	5	0	0
26	C28	1	0	0	1	5	1	1
1	C37	1	0	0	1	24	1	0
2	C37	1	0	1	1	24	1	0
3	C37	1	0	0	1	24	0	0
4	C37	1	0	1	1	24	1	1
5	C37	1	0	0	1	24	1	0
6	C37	1	0	0	1	24	1	1
7	C37	1	0	1	1	24	0	0
8	C37	1	0	1	1	24	1	0
9	C37	1	0	0	1	24	0	0
10	C37	1	0	1	1	24	1	1
11	C37	1	0	0	1	24	1	1
12	C37	1	0	0	1	24	0	0
13	C37	1	0	1	1	24	1	0
14	C37	1	0	0	1	24	0	0
15	C37	1	0	0	1	24	0	0
16	C37	1	0	1	1	24	0	0
17	C37	1	0	0	1	24	1	1
18	C37	1	0	0	1	24	1	1
19	C37	1	0	1	1	24	1	1
20	C37	1	0	0	1	24	1	1
21	C37	1	0	1	1	24	1	1
22	C37	1	0	0	1	24	0	0
23	C37	1	0	1	1	24	1	0
24	C37	1	0	0	1	24	0	0
25	C37	1	0	1	1	24	1	1
26	C37	1	0	1	1	24	0	0
27	C37	1	0	0	1	24	0	0
1	C38	1	0	0	1	12	0	0
2	C38	1	0	1	1	12	1	1
3	C38	1	0	0	1	12	1	1
4	C38	1	0	1	1	12	1	1
5	C38	1	0	0	1	12	0	0
6	C38	1	0	1	1	12	1	1
7	C38	1	0	0	1	12	1	0
8	C38	1	0	1	1	12	0	0
9	C38	1	0	0	1	12	0	0
10	C38	1	0	1	1	12	0	0
11	C38	1	0	1	1	12	1	1
12	C38	1	0	1	1	12	1	1
13	C38	1	0	0	1	12	0	0
14	C38	1	0	1	1	12	0	0
15	C38	1	0	0	1	12	0	0
16	C38	1	0	1	1	12	1	1
17	C38	1	0	0	1	12	1	1
18	C38	1	0	0	1	12	1	1
19	C38	1	0	1	1	12	1	1
20	C38	1	0	0	1	12	1	1
21	C38	1	0	0	1	12	1	0
22	C38	1	0	1	1	12	0	0
23	C38	1	0	0	1	12	1	1
24	C38	1	0	1	1	12	0	0
25	C38	1	0	0	1	12	1	1
26	C38	1	0	1	1	12	1	1
27	C38	1	0	1	1	12	0	0
28	C38	1	0	0	1	12	0	0
1	C35	1	0	1	1	72	1	1
2	C35	1	0	0	1	72	0	0
3	C35	1	0	1	1	72	1	1
4	C35	1	0	0	1	72	1	1
5	C35	1	0	1	1	72	1	1
6	C35	1	0	1	1	72	1	1
7	C35	1	0	0	1	72	0	0
8	C35	1	0	1	1	72	0	0
9	C35	1	0	0	1	72	1	1
10	C35	1	0	0	1	72	1	1
11	C35	1	0	1	1	72	1	1
12	C35	1	0	1	1	72	1	0
13	C35	1	0	0	1	72	0	0
14	C35	1	0	1	1	72	1	1
15	C35	1	0	1	1	72	0	0
16	C35	1	0	0	1	72	1	1
17	C35	1	0	0	1	72	0	0
18	C35	1	0	1	1	72	0	0
19	C35	1	0	0	1	72	0	0
20	C35	1	0	1	1	72	1	0
21	C35	1	0	0	1	72	0	0
22	C35	1	0	0	1	72	1	1
23	C35	1	0	1	1	72	1	1
24	C35	1	0	0	1	72	1	1
25	C35	1	0	0	1	72	1	1
26	C35	1	0	1	1	72	1	0
27	C35	1	0	0	1	72	1	0
28	C35	1	0	1	1	72	1	1
1	C22	1	0	0	1	36	1	1
2	C22	1	0	1	1	36	1	1
3	C22	1	0	0	1	36	1	1
4	C22	1	0	1	1	36	1	1
5	C22	1	0	0	1	36	1	1
6	C22	1	0	0	1	36	1	1
7	C22	1	0	1	1	36	0	0
8	C22	1	0	1	1	36	1	1
9	C22	1	0	0	1	36	0	0
10	C22	1	0	1	1	36	1	1
11	C22	1	0	1	1	36	0	0
12	C22	1	0	0	1	36	0	0
13	C22	1	0	0	1	36	1	1
14	C22	1	0	0	1	36	0	0
15	C22	1	0	1	1	36	1	1
16	C22	1	0	1	1	36	0	0
17	C22	1	0	1	1	36	1	1
18	C22	1	0	0	1	36	0	0
19	C22	1	0	0	1	36	1	1
20	C22	1	0	1	1	36	0	0
21	C22	1	0	1	1	36	0	0
22	C22	1	0	0	1	36	1	1
23	C22	1	0	1	1	36	1	1
24	C22	1	0	1	1	36	0	0
25	C22	1	0	0	1	36	1	1
26	C22	1	0	0	1	36	1	1
27	C22	1	0	1	1	36	0	0
28	C22	1	0	0	1	36	0	0
1	C26	1	0	1	1	72	1	1
2	C26	1	0	0	1	72	1	1
3	C26	1	0	1	1	72	1	1
4	C26	1	0	0	1	72	1	1
5	C26	1	0	1	1	72	1	1
6	C26	1	0	0	1	72	1	0
7	C26	1	0	1	1	72	1	1
8	C26	1	0	0	1	72	1	1
9	C26	1	0	1	1	72	1	1
10	C26	1	0	0	1	72	1	0
11	C26	1	0	1	1	72	1	0
12	C26	1	0	0	1	72	1	1
13	C26	1	0	1	1	72	1	1
14	C26	1	0	0	1	72	1	1
15	C26	1	0	0	1	72	1	1
16	C26	1	0	1	1	72	1	0
17	C26	1	0	1	1	72	0	0
18	C26	1	0	0	1	72	1	0
19	C26	1	0	0	1	72	1	1
20	C26	1	0	1	1	72	1	0
21	C26	1	0	1	1	72	1	1
22	C26	1	0	0	1	72	1	1
23	C26	1	0	0	1	72	1	1
24	C26	1	0	0	1	72	1	1
25	C26	1	0	1	1	72	1	1
26	C26	1	0	0	1	72	0	0
27	C26	1	0	1	1	72	0	0
28	C26	1	0	1	1	72	0	0
1	C13	1	1	0	1	54	0	0
2	C13	1	1	1	1	54	1	1
3	C13	1	1	1	1	54	0	0
4	C13	1	1	0	1	54	0	0
5	C13	1	1	0	1	54	0	0
6	C13	1	1	0	1	54	0	0
7	C13	1	1	1	1	54	0	0
8	C13	1	1	1	1	54	0	0
9	C13	1	1	0	1	54	0	0
10	C13	1	1	0	1	54	0	0
11	C13	1	1	1	1	54	0	0
12	C13	1	1	0	1	54	0	0
13	C13	1	1	0	1	54	0	0
14	C13	1	1	1	1	54	0	0
15	C13	1	1	0	1	54	0	0
16	C13	1	1	0	1	54	0	0
17	C13	1	1	0	1	54	0	0
18	C13	1	1	1	1	54	0	0
19	C13	1	1	0	1	54	0	0
20	C13	1	1	1	1	54	0	0
21	C13	1	1	1	1	54	0	0
22	C13	1	1	0	1	54	1	1
23	C13	1	1	1	1	54	0	0
24	C13	1	1	0	1	54	0	0
25	C13	1	1	1	1	54	0	0
26	C13	1	1	1	1	54	0	0
27	C13	1	1	0	1	54	0	0
28	C13	1	1	1	1	54	0	0
1	C1	1	1	0	1	29	1	1
2	C1	1	1	1	1	29	1	0
3	C1	1	1	0	1	29	1	1
4	C1	1	1	1	1	29	1	0
5	C1	1	1	0	1	29	0	0
6	C1	1	1	0	1	29	1	0
7	C1	1	1	1	1	29	0	0
8	C1	1	1	1	1	29	0	0
9	C1	1	1	0	1	29	0	0
10	C1	1	1	1	1	29	1	0
11	C1	1	1	0	1	29	0	0
12	C1	1	1	1	1	29	1	0
13	C1	1	1	1	1	29	1	1
14	C1	1	1	0	1	29	1	1
15	C1	1	1	0	1	29	1	0
16	C1	1	1	1	1	29	1	0
17	C1	1	1	0	1	29	0	0
18	C1	1	1	1	1	29	1	0
19	C1	1	1	0	1	29	0	0
20	C1	1	1	1	1	29	1	1
21	C1	1	1	1	1	29	1	1
22	C1	1	1	1	1	29	1	1
23	C1	1	1	0	1	29	1	0
24	C1	1	1	1	1	29	1	1
25	C1	1	1	0	1	29	1	1
26	C1	1	1	1	1	29	1	1
27	C1	1	1	0	1	29	0	0
28	C1	1	1	1	1	29	0	0
1	C23	1	1	0	1	89	0	0
2	C23	1	1	1	1	89	0	0
3	C23	1	1	0	1	89	0	0
4	C23	1	1	1	1	89	0	0
5	C23	1	1	0	1	89	0	0
6	C23	1	1	0	1	89	0	0
7	C23	1	1	1	1	89	0	0
8	C23	1	1	1	1	89	0	0
9	C23	1	1	0	1	89	0	0
10	C23	1	1	1	1	89	0	0
11	C23	1	1	1	1	89	0	0
12	C23	1	1	0	1	89	0	0
13	C23	1	1	0	1	89	0	0
14	C23	1	1	0	1	89	0	0
15	C23	1	1	1	1	89	0	0
16	C23	1	1	1	1	89	0	0
17	C23	1	1	0	1	89	0	0
18	C23	1	1	1	1	89	0	0
19	C23	1	1	0	1	89	0	0
20	C23	1	1	0	1	89	0	0
21	C23	1	1	1	1	89	0	0
22	C23	1	1	1	1	89	0	0
23	C23	1	1	1	1	89	0	0
24	C23	1	1	0	1	89	0	0
25	C23	1	1	1	1	89	0	0
26	C23	1	1	1	1	89	0	0
27	C23	1	1	1	1	89	1	1
1	C16	1	1	1	1	84	1	0
2	C16	1	1	0	1	84	0	0
3	C16	1	1	1	1	84	0	0
4	C16	1	1	0	1	84	0	0
5	C16	1	1	0	1	84	0	0
6	C16	1	1	1	1	84	0	0
7	C16	1	1	0	1	84	1	1
8	C16	1	1	0	1	84	0	0
9	C16	1	1	1	1	84	0	0
10	C16	1	1	0	1	84	0	0
11	C16	1	1	1	1	84	0	0
12	C16	1	1	1	1	84	1	1
13	C16	1	1	0	1	84	0	0
14	C16	1	1	1	1	84	0	0
15	C16	1	1	1	1	84	0	0
16	C16	1	1	0	1	84	0	0
17	C16	1	1	0	1	84	0	0
1	C29	1	1	0	1	4	1	0
2	C29	1	1	0	1	4	1	0
3	C29	1	1	1	1	4	1	0
4	C29	1	1	1	1	4	0	0
5	C29	1	1	0	1	4	1	1
6	C29	1	1	1	1	4	1	0
7	C29	1	1	1	1	4	0	0
8	C29	1	1	0	1	4	0	0
9	C29	1	1	1	1	4	1	0
10	C29	1	1	0	1	4	1	1
11	C29	1	1	0	1	4	1	0
12	C29	1	1	1	1	4	0	0
13	C29	1	1	1	1	4	0	0
14	C29	1	1	0	1	4	0	0
15	C29	1	1	1	1	4	0	0
16	C29	1	1	0	1	4	0	0
17	C29	1	1	0	1	4	1	1
18	C29	1	1	1	1	4	1	1
19	C29	1	1	0	1	4	1	0
20	C29	1	1	1	1	4	0	0
21	C29	1	1	0	1	4	0	0
22	C29	1	1	0	1	4	0	0
23	C29	1	1	1	1	4	1	0
24	C29	1	1	0	1	4	0	0
25	C29	1	1	1	1	4	0	0
26	C29	1	1	1	1	4	0	0
27	C29	1	1	0	1	4	0	0
28	C29	1	1	0	1	4	0	0
1	C2	1	1	1	1	64	1	1
2	C2	1	1	0	1	64	1	1
3	C2	1	1	1	1	64	1	1
4	C2	1	1	0	1	64	1	1
5	C2	1	1	1	1	64	1	1
6	C2	1	1	1	1	64	1	1
7	C2	1	1	0	1	64	1	0
8	C2	1	1	1	1	64	1	1
9	C2	1	1	0	1	64	1	1
10	C2	1	1	0	1	64	1	1
11	C2	1	1	1	1	64	1	0
12	C2	1	1	1	1	64	1	1
13	C2	1	1	0	1	64	1	1
14	C2	1	1	1	1	64	1	1
15	C2	1	1	1	1	64	1	1
16	C2	1	1	0	1	64	1	1
17	C2	1	1	0	1	64	1	1
18	C2	1	1	1	1	64	1	0
19	C2	1	1	0	1	64	1	0
20	C2	1	1	0	1	64	0	0
21	C2	1	1	0	1	64	0	0
22	C2	1	1	0	1	64	0	0
23	C2	1	1	1	1	64	0	0
24	C2	1	1	0	1	64	0	0
25	C2	1	1	1	1	64	0	0
26	C2	1	1	1	1	64	0	0
27	C2	1	1	0	1	64	0	0
28	C2	1	1	1	1	64	0	0
1	C3	1	1	1	1	17	1	0
2	C3	1	1	0	1	17	0	0
3	C3	1	1	0	1	17	1	1
4	C3	1	1	0	1	17	1	0
5	C3	1	1	1	1	17	1	1
6	C3	1	1	1	1	17	1	1
7	C3	1	1	0	1	17	1	1
8	C3	1	1	1	1	17	1	1
9	C3	1	1	0	1	17	1	1
10	C3	1	1	0	1	17	1	1
11	C3	1	1	0	1	17	1	1
12	C3	1	1	1	1	17	1	1
13	C3	1	1	0	1	17	1	1
14	C3	1	1	1	1	17	1	1
15	C3	1	1	1	1	17	1	0
16	C3	1	1	0	1	17	1	0
17	C3	1	1	0	1	17	1	1
18	C3	1	1	1	1	17	1	1
19	C3	1	1	1	1	17	1	0
20	C3	1	1	0	1	17	1	0
21	C3	1	1	1	1	17	0	0
22	C3	1	1	0	1	17	1	0
23	C3	1	1	1	1	17	1	0
24	C3	1	1	1	1	17	0	0
25	C3	1	1	0	1	17	1	1
26	C3	1	1	0	1	17	1	0
27	C3	1	1	1	1	17	1	1
28	C3	1	1	0	1	17	1	0
1	C15	1	1	1	1	28	0	0
2	C15	1	1	0	1	28	1	1
3	C15	1	1	1	1	28	0	0
4	C15	1	1	0	1	28	0	0
5	C15	1	1	1	1	28	0	0
6	C15	1	1	0	1	28	0	0
7	C15	1	1	1	1	28	0	0
8	C15	1	1	0	1	28	0	0
9	C15	1	1	1	1	28	1	1
10	C15	1	1	0	1	28	0	0
11	C15	1	1	1	1	28	0	0
12	C15	1	1	0	1	28	0	0
13	C15	1	1	0	1	28	0	0
14	C15	1	1	0	1	28	0	0
15	C15	1	1	1	1	28	0	0
16	C15	1	1	1	1	28	0	0
17	C15	1	1	0	1	28	0	0
18	C15	1	1	0	1	28	0	0
19	C15	1	1	1	1	28	0	0
20	C15	1	1	1	1	28	0	0
21	C15	1	1	0	1	28	0	0
22	C15	1	1	1	1	28	0	0
23	C15	1	1	1	1	28	0	0
24	C15	1	1	0	1	28	0	0
25	C15	1	1	0	1	28	0	0
26	C15	1	1	1	1	28	0	0
27	C15	1	1	0	1	28	0	0
1	C4	1	1	1	1	14	1	1
2	C4	1	1	0	1	14	1	1
3	C4	1	1	1	1	14	1	1
4	C4	1	1	0	1	14	1	1
5	C4	1	1	1	1	14	1	1
6	C4	1	1	1	1	14	1	1
7	C4	1	1	0	1	14	1	1
8	C4	1	1	1	1	14	1	1
9	C4	1	1	0	1	14	1	1
10	C4	1	1	0	1	14	1	0
11	C4	1	1	1	1	14	1	0
12	C4	1	1	1	1	14	1	1
13	C4	1	1	0	1	14	1	1
14	C4	1	1	1	1	14	1	1
15	C4	1	1	1	1	14	1	1
16	C4	1	1	0	1	14	1	1
17	C4	1	1	0	1	14	1	1
18	C4	1	1	1	1	14	1	0
19	C4	1	1	0	1	14	1	1
20	C4	1	1	0	1	14	1	0
21	C4	1	1	0	1	14	1	0
22	C4	1	1	0	1	14	1	1
23	C4	1	1	1	1	14	1	0
24	C4	1	1	1	1	14	0	0
25	C4	1	1	1	1	14	1	1
26	C4	1	1	1	1	14	1	1
27	C4	1	1	0	1	14	0	0
28	C4	1	1	1	1	14	0	0
1	C20	1	1	0	1	29	1	0
2	C20	1	1	1	1	29	1	0
3	C20	1	1	0	1	29	0	0
4	C20	1	1	1	1	29	1	1
5	C20	1	1	1	1	29	1	1
6	C20	1	1	0	1	29	0	0
7	C20	1	1	1	1	29	0	0
8	C20	1	1	1	1	29	0	0
9	C20	1	1	0	1	29	1	1
10	C20	1	1	0	1	29	1	1
11	C20	1	1	0	1	29	1	0
12	C20	1	1	1	1	29	1	1
13	C20	1	1	1	1	29	1	1
14	C20	1	1	0	1	29	1	1
15	C20	1	1	0	1	29	1	1
16	C20	1	1	1	1	29	1	0
17	C20	1	1	0	1	29	1	1
18	C20	1	1	1	1	29	1	1
19	C20	1	1	0	1	29	1	1
20	C20	1	1	1	1	29	1	1
21	C20	1	1	1	1	29	1	1
22	C20	1	1	1	1	29	1	0
23	C20	1	1	0	1	29	1	1
24	C20	1	1	1	1	29	1	0
25	C20	1	1	0	1	29	0	0
26	C20	1	1	1	1	29	0	0
27	C20	1	1	0	1	29	0	0
28	C20	1	1	0	1	29	0	0
1	C5	1	1	0	1	3	1	0
2	C5	1	1	1	1	3	1	1
3	C5	1	1	0	1	3	1	1
4	C5	1	1	1	1	3	1	0
5	C5	1	1	0	1	3	1	0
6	C5	1	1	1	1	3	1	1
7	C5	1	1	0	1	3	1	1
8	C5	1	1	1	1	3	1	0
9	C5	1	1	0	1	3	1	1
10	C5	1	1	1	1	3	1	0
11	C5	1	1	1	1	3	1	0
12	C5	1	1	1	1	3	1	1
13	C5	1	1	0	1	3	1	1
14	C5	1	1	1	1	3	1	0
15	C5	1	1	0	1	3	1	1
16	C5	1	1	1	1	3	1	1
17	C5	1	1	0	1	3	1	0
18	C5	1	1	0	1	3	1	1
19	C5	1	1	1	1	3	1	1
20	C5	1	1	0	1	3	1	1
21	C5	1	1	0	1	3	1	1
22	C5	1	1	0	1	3	1	0
23	C5	1	1	1	1	3	1	0
24	C5	1	1	1	1	3	1	1
25	C5	1	1	0	1	3	1	1
26	C5	1	1	1	1	3	1	1
27	C5	1	1	1	1	3	1	1
28	C5	1	1	0	1	3	1	1
1	C6	1	1	0	1	3	1	1
2	C6	1	1	1	1	3	0	0
3	C6	1	1	0	1	3	1	0
4	C6	1	1	1	1	3	1	1
5	C6	1	1	0	1	3	1	1
6	C6	1	1	0	1	3	1	1
7	C6	1	1	1	1	3	1	0
8	C6	1	1	1	1	3	0	0
9	C6	1	1	0	1	3	1	0
10	C6	1	1	1	1	3	1	0
11	C6	1	1	0	1	3	0	0
12	C6	1	1	0	1	3	0	0
13	C6	1	1	1	1	3	1	1
14	C6	1	1	0	1	3	1	1
15	C6	1	1	0	1	3	1	1
16	C6	1	1	1	1	3	1	0
17	C6	1	1	1	1	3	1	0
18	C6	1	1	0	1	3	0	0
19	C6	1	1	1	1	3	0	0
20	C6	1	1	1	1	3	1	1
21	C6	1	1	0	1	3	0	0
22	C6	1	1	1	1	3	0	0
23	C6	1	1	0	1	3	0	0
24	C6	1	1	1	1	3	1	1
25	C6	1	1	0	1	3	0	0
26	C6	1	1	1	1	3	0	0
27	C6	1	1	1	1	3	0	0
28	C6	1	1	0	1	3	1	0
1	C30	1	1	1	1	36	0	0
2	C30	1	1	1	1	36	0	0
3	C30	1	1	0	1	36	1	1
4	C30	1	1	1	1	36	0	0
5	C30	1	1	0	1	36	0	0
6	C30	1	1	0	1	36	0	0
7	C30	1	1	0	1	36	0	0
8	C30	1	1	1	1	36	0	0
9	C30	1	1	0	1	36	0	0
10	C30	1	1	1	1	36	0	0
11	C30	1	1	0	1	36	0	0
12	C30	1	1	1	1	36	0	0
13	C30	1	1	0	1	36	0	0
14	C30	1	1	1	1	36	0	0
15	C30	1	1	0	1	36	0	0
16	C30	1	1	1	1	36	0	0
17	C30	1	1	0	1	36	0	0
18	C30	1	1	1	1	36	0	0
19	C30	1	1	0	1	36	0	0
20	C30	1	1	1	1	36	0	0
21	C30	1	1	0	1	36	0	0
22	C30	1	1	1	1	36	0	0
23	C30	1	1	0	1	36	0	0
24	C30	1	1	1	1	36	0	0
25	C30	1	1	1	1	36	0	0
26	C30	1	1	0	1	36	0	0
27	C30	1	1	0	1	36	0	0
28	C30	1	1	1	1	36	0	0
1	C31	1	1	0	1	138	0	0
2	C31	1	1	1	1	138	1	0
3	C31	1	1	1	1	138	0	0
4	C31	1	1	0	1	138	0	0
5	C31	1	1	1	1	138	0	0
6	C31	1	1	0	1	138	0	0
7	C31	1	1	0	1	138	0	0
8	C31	1	1	1	1	138	0	0
9	C31	1	1	0	1	138	0	0
10	C31	1	1	1	1	138	0	0
11	C31	1	1	1	1	138	0	0
12	C31	1	1	0	1	138	0	0
13	C31	1	1	1	1	138	0	0
14	C31	1	1	0	1	138	1	1
15	C31	1	1	1	1	138	0	0
16	C31	1	1	1	1	138	0	0
17	C31	1	1	0	1	138	0	0
18	C31	1	1	1	1	138	0	0
19	C31	1	1	1	1	138	0	0
20	C31	1	1	0	1	138	0	0
21	C31	1	1	0	1	138	1	0
22	C31	1	1	0	1	138	0	0
23	C31	1	1	1	1	138	0	0
24	C31	1	1	0	1	138	0	0
25	C31	1	1	1	1	138	0	0
26	C31	1	1	1	1	138	0	0
27	C31	1	1	1	1	138	0	0
28	C31	1	1	0	1	138	0	0
1	C24	1	1	0	1	15	1	1
2	C24	1	1	0	1	15	1	1
3	C24	1	1	1	1	15	1	1
4	C24	1	1	1	1	15	0	0
5	C24	1	1	0	1	15	0	0
6	C24	1	1	1	1	15	0	0
7	C24	1	1	0	1	15	1	1
8	C24	1	1	1	1	15	1	0
9	C24	1	1	0	1	15	0	0
10	C24	1	1	1	1	15	0	0
11	C24	1	1	0	1	15	1	1
12	C24	1	1	1	1	15	0	0
13	C24	1	1	0	1	15	0	0
14	C24	1	1	1	1	15	0	0
15	C24	1	1	0	1	15	1	0
16	C24	1	1	1	1	15	1	1
17	C24	1	1	0	1	15	0	0
18	C24	1	1	1	1	15	0	0
19	C24	1	1	0	1	15	0	0
20	C24	1	1	1	1	15	0	0
21	C24	1	1	0	1	15	1	1
22	C24	1	1	1	1	15	1	0
23	C24	1	1	1	1	15	0	0
24	C24	1	1	0	1	15	0	0
25	C24	1	1	0	1	15	0	0
26	C24	1	1	1	1	15	0	0
27	C24	1	1	0	1	15	0	0
1	C8	1	1	0	1	16	1	1
2	C8	1	1	1	1	16	1	1
3	C8	1	1	0	1	16	1	1
4	C8	1	1	1	1	16	1	1
5	C8	1	1	0	1	16	1	1
6	C8	1	1	1	1	16	1	1
7	C8	1	1	0	1	16	1	1
8	C8	1	1	1	1	16	1	0
9	C8	1	1	0	1	16	1	0
10	C8	1	1	1	1	16	1	0
11	C8	1	1	1	1	16	0	0
12	C8	1	1	1	1	16	1	0
13	C8	1	1	0	1	16	1	0
14	C8	1	1	1	1	16	0	0
15	C8	1	1	0	1	16	0	0
16	C8	1	1	1	1	16	0	0
17	C8	1	1	1	1	16	1	1
18	C8	1	1	0	1	16	1	0
19	C8	1	1	0	1	16	1	0
20	C8	1	1	1	1	16	1	1
21	C8	1	1	0	1	16	1	1
22	C8	1	1	0	1	16	1	0
23	C8	1	1	0	1	16	1	1
24	C8	1	1	1	1	16	1	1
25	C8	1	1	1	1	16	1	1
26	C8	1	1	0	1	16	1	0
27	C8	1	1	1	1	16	1	1
28	C8	1	1	1	1	16	1	1
1	C32	1	1	0	1	12	1	0
2	C32	1	1	1	1	12	0	0
3	C32	1	1	0	1	12	0	0
4	C32	1	1	1	1	12	0	0
5	C32	1	1	0	1	12	0	0
6	C32	1	1	1	1	12	0	0
7	C32	1	1	0	1	12	0	0
8	C32	1	1	1	1	12	0	0
9	C32	1	1	0	1	12	0	0
10	C32	1	1	1	1	12	1	0
11	C32	1	1	1	1	12	0	0
12	C32	1	1	0	1	12	0	0
13	C32	1	1	0	1	12	0	0
14	C32	1	1	1	1	12	0	0
15	C32	1	1	0	1	12	0	0
16	C32	1	1	1	1	12	0	0
17	C32	1	1	1	1	12	1	0
18	C32	1	1	0	1	12	0	0
19	C32	1	1	0	1	12	0	0
20	C32	1	1	1	1	12	0	0
21	C32	1	1	1	1	12	0	0
22	C32	1	1	0	1	12	0	0
23	C32	1	1	1	1	12	0	0
24	C32	1	1	0	1	12	0	0
25	C32	1	1	0	1	12	0	0
26	C32	1	1	1	1	12	0	0
27	C32	1	1	0	1	12	0	0
1	C21	1	1	1	1	4	1	1
2	C21	1	1	0	1	4	1	1
3	C21	1	1	1	1	4	1	0
4	C21	1	1	0	1	4	1	1
5	C21	1	1	1	1	4	1	1
6	C21	1	1	1	1	4	0	0
7	C21	1	1	0	1	4	1	0
8	C21	1	1	0	1	4	1	0
9	C21	1	1	1	1	4	1	0
10	C21	1	1	0	1	4	1	0
11	C21	1	1	0	1	4	0	0
12	C21	1	1	1	1	4	1	0
13	C21	1	1	1	1	4	0	0
14	C21	1	1	0	1	4	1	1
15	C21	1	1	0	1	4	0	0
16	C21	1	1	0	1	4	1	0
17	C21	1	1	1	1	4	0	0
18	C21	1	1	0	1	4	0	0
19	C21	1	1	1	1	4	0	0
20	C21	1	1	0	1	4	1	0
21	C21	1	1	1	1	4	1	1
22	C21	1	1	1	1	4	1	1
23	C21	1	1	0	1	4	1	0
24	C21	1	1	1	1	4	0	0
25	C21	1	1	1	1	4	0	0
26	C21	1	1	1	1	4	0	0
27	C21	1	1	0	1	4	0	0
28	C21	1	1	1	1	4	0	0
1	C25	1	1	0	1	21	1	0
2	C25	1	1	1	1	21	1	0
3	C25	1	1	0	1	21	0	0
4	C25	1	1	1	1	21	0	0
5	C25	1	1	0	1	21	0	0
6	C25	1	1	0	1	21	0	0
7	C25	1	1	1	1	21	0	0
8	C25	1	1	1	1	21	0	0
9	C25	1	1	0	1	21	0	0
10	C25	1	1	1	1	21	0	0
11	C25	1	1	1	1	21	1	1
12	C25	1	1	1	1	21	1	1
13	C25	1	1	1	1	21	0	0
14	C25	1	1	0	1	21	0	0
15	C25	1	1	1	1	21	0	0
16	C25	1	1	0	1	21	1	0
17	C25	1	1	0	1	21	0	0
18	C25	1	1	0	1	21	1	1
19	C25	1	1	1	1	21	0	0
20	C25	1	1	0	1	21	0	0
21	C25	1	1	0	1	21	0	0
22	C25	1	1	1	1	21	0	0
23	C25	1	1	0	1	21	0	0
24	C25	1	1	1	1	21	0	0
25	C25	1	1	0	1	21	0	0
26	C25	1	1	1	1	21	0	0
27	C25	1	1	1	1	21	1	0
28	C25	1	1	0	1	21	0	0
1	C33	1	1	0	1	15	1	1
2	C33	1	1	1	1	15	1	1
3	C33	1	1	1	1	15	1	1
4	C33	1	1	0	1	15	0	0
5	C33	1	1	0	1	15	0	0
6	C33	1	1	0	1	15	0	0
7	C33	1	1	1	1	15	0	0
8	C33	1	1	0	1	15	0	0
9	C33	1	1	0	1	15	0	0
10	C33	1	1	1	1	15	0	0
11	C33	1	1	1	1	15	0	0
12	C33	1	1	1	1	15	0	0
13	C33	1	1	0	1	15	0	0
14	C33	1	1	1	1	15	0	0
15	C33	1	1	1	1	15	0	0
16	C33	1	1	0	1	15	0	0
17	C33	1	1	1	1	15	0	0
18	C33	1	1	0	1	15	0	0
19	C33	1	1	1	1	15	0	0
20	C33	1	1	1	1	15	0	0
21	C33	1	1	0	1	15	0	0
22	C33	1	1	1	1	15	0	0
23	C33	1	1	1	1	15	0	0
24	C33	1	1	0	1	15	0	0
25	C33	1	1	0	1	15	0	0
26	C33	1	1	1	1	15	0	0
27	C33	1	1	0	1	15	0	0
28	C33	1	1	0	1	15	0	0
1	C17	1	1	1	1	19	0	0
2	C17	1	1	0	1	19	1	0
3	C17	1	1	0	1	19	0	0
4	C17	1	1	1	1	19	0	0
5	C17	1	1	1	1	19	1	0
6	C17	1	1	1	1	19	0	0
7	C17	1	1	1	1	19	1	0
8	C17	1	1	0	1	19	0	0
9	C17	1	1	1	1	19	0	0
10	C17	1	1	1	1	19	0	0
11	C17	1	1	1	1	19	0	0
12	C17	1	1	0	1	19	0	0
13	C17	1	1	1	1	19	0	0
14	C17	1	1	1	1	19	0	0
15	C17	1	1	0	1	19	0	0
16	C17	1	1	1	1	19	0	0
17	C17	1	1	0	1	19	0	0
18	C17	1	1	0	1	19	0	0
19	C17	1	1	1	1	19	0	0
20	C17	1	1	1	1	19	0	0
21	C17	1	1	1	1	19	0	0
22	C17	1	1	0	1	19	0	0
23	C17	1	1	1	1	19	0	0
24	C17	1	1	0	1	19	0	0
25	C17	1	1	0	1	19	0	0
26	C17	1	1	1	1	19	0	0
27	C17	1	1	0	1	19	0	0
28	C17	1	1	0	1	19	0	0
1	C27	1	1	0	1	40	0	0
2	C27	1	1	1	1	40	0	0
3	C27	1	1	0	1	40	0	0
4	C27	1	1	1	1	40	1	1
5	C27	1	1	0	1	40	1	1
6	C27	1	1	1	1	40	1	1
7	C27	1	1	0	1	40	1	0
8	C27	1	1	1	1	40	1	1
9	C27	1	1	0	1	40	1	1
10	C27	1	1	1	1	40	0	0
11	C27	1	1	1	1	40	0	0
12	C27	1	1	0	1	40	0	0
13	C27	1	1	0	1	40	0	0
14	C27	1	1	1	1	40	0	0
15	C27	1	1	0	1	40	0	0
16	C27	1	1	1	1	40	0	0
17	C27	1	1	1	1	40	0	0
18	C27	1	1	0	1	40	1	1
19	C27	1	1	0	1	40	1	0
20	C27	1	1	1	1	40	0	0
21	C27	1	1	1	1	40	0	0
22	C27	1	1	0	1	40	0	0
23	C27	1	1	1	1	40	0	0
24	C27	1	1	1	1	40	0	0
25	C27	1	1	0	1	40	0	0
26	C27	1	1	0	1	40	0	0
27	C27	1	1	1	1	40	0	0
28	C27	1	1	0	1	40	0	0
1	C18	1	1	0	1	15	1	1
2	C18	1	1	1	1	15	0	0
3	C18	1	1	1	1	15	0	0
4	C18	1	1	0	1	15	0	0
5	C18	1	1	0	1	15	1	1
6	C18	1	1	1	1	15	1	0
7	C18	1	1	0	1	15	1	1
8	C18	1	1	1	1	15	0	0
9	C18	1	1	0	1	15	1	0
10	C18	1	1	1	1	15	0	0
11	C18	1	1	0	1	15	0	0
12	C18	1	1	0	1	15	1	1
13	C18	1	1	1	1	15	1	0
14	C18	1	1	1	1	15	0	0
15	C18	1	1	0	1	15	0	0
16	C18	1	1	1	1	15	0	0
17	C18	1	1	1	1	15	0	0
18	C18	1	1	0	1	15	0	0
19	C18	1	1	0	1	15	0	0
20	C18	1	1	0	1	15	0	0
21	C18	1	1	1	1	15	0	0
22	C18	1	1	0	1	15	0	0
23	C18	1	1	1	1	15	0	0
24	C18	1	1	1	1	15	0	0
25	C18	1	1	0	1	15	0	0
26	C18	1	1	1	1	15	0	0
1	C19	1	1	0	1	13	1	0
2	C19	1	1	1	1	13	0	0
3	C19	1	1	1	1	13	1	1
4	C19	1	1	0	1	13	0	0
5	C19	1	1	0	1	13	0	0
6	C19	1	1	1	1	13	0	0
7	C19	1	1	0	1	13	0	0
8	C19	1	1	0	1	13	0	0
9	C19	1	1	0	1	13	0	0
10	C19	1	1	1	1	13	1	1
11	C19	1	1	1	1	13	0	0
12	C19	1	1	0	1	13	0	0
13	C19	1	1	0	1	13	0	0
14	C19	1	1	1	1	13	0	0
15	C19	1	1	0	1	13	0	0
16	C19	1	1	1	1	13	0	0
17	C19	1	1	0	1	13	0	0
18	C19	1	1	1	1	13	0	0
19	C19	1	1	0	1	13	0	0
20	C19	1	1	1	1	13	0	0
21	C19	1	1	1	1	13	0	0
22	C19	1	1	0	1	13	1	1
23	C19	1	1	1	1	13	0	0
24	C19	1	1	0	1	13	0	0
25	C19	1	1	1	1	13	0	0
26	C19	1	1	0	1	13	0	0
27	C19	1	1	0	1	13	0	0
28	C19	1	1	1	1	13	0	0
1	C9	1	1	0	1	2	1	1
2	C9	1	1	1	1	2	1	1
3	C9	1	1	0	1	2	1	0
4	C9	1	1	1	1	2	1	1
5	C9	1	1	0	1	2	1	1
6	C9	1	1	0	1	2	1	1
7	C9	1	1	1	1	2	1	1
8	C9	1	1	1	1	2	1	0
9	C9	1	1	0	1	2	1	0
10	C9	1	1	1	1	2	1	1
11	C9	1	1	0	1	2	1	0
12	C9	1	1	1	1	2	1	1
13	C9	1	1	1	1	2	1	0
14	C9	1	1	0	1	2	1	0
15	C9	1	1	0	1	2	1	1
16	C9	1	1	1	1	2	1	1
17	C9	1	1	0	1	2	0	0
18	C9	1	1	1	1	2	0	0
19	C9	1	1	0	1	2	0	0
20	C9	1	1	1	1	2	0	0
21	C9	1	1	1	1	2	0	0
22	C9	1	1	1	1	2	0	0
23	C9	1	1	0	1	2	0	0
24	C9	1	1	1	1	2	0	0
25	C9	1	1	0	1	2	0	0
26	C9	1	1	1	1	2	0	0
27	C9	1	1	0	1	2	0	0
1	C10	1	1	1	1	8	1	1
2	C10	1	1	1	1	8	1	1
3	C10	1	1	0	1	8	1	1
4	C10	1	1	0	1	8	1	0
5	C10	1	1	1	1	8	1	1
6	C10	1	1	0	1	8	1	1
7	C10	1	1	0	1	8	1	1
8	C10	1	1	1	1	8	1	0
9	C10	1	1	1	1	8	1	1
10	C10	1	1	1	1	8	1	1
11	C10	1	1	0	1	8	1	0
12	C10	1	1	1	1	8	1	0
13	C10	1	1	1	1	8	1	1
14	C10	1	1	0	1	8	1	0
15	C10	1	1	1	1	8	1	0
16	C10	1	1	0	1	8	0	0
17	C10	1	1	0	1	8	0	0
18	C10	1	1	0	1	8	0	0
19	C10	1	1	1	1	8	1	1
20	C10	1	1	1	1	8	1	1
21	C10	1	1	1	1	8	1	0
22	C10	1	1	0	1	8	1	0
23	C10	1	1	0	1	8	1	1
24	C10	1	1	1	1	8	1	1
25	C10	1	1	0	1	8	1	0
26	C10	1	1	1	1	8	1	0
27	C10	1	1	0	1	8	1	1
28	C10	1	1	0	1	8	1	0
1	C28	1	1	1	1	5	1	1
2	C28	1	1	0	1	5	0	0
3	C28	1	1	1	1	5	1	0
4	C28	1	1	0	1	5	1	0
5	C28	1	1	0	1	5	0	0
6	C28	1	1	1	1	5	0	0
7	C28	1	1	1	1	5	1	1
8	C28	1	1	0	1	5	0	0
9	C28	1	1	1	1	5	1	1
10	C28	1	1	1	1	5	1	1
11	C28	1	1	1	1	5	1	1
12	C28	1	1	0	1	5	1	0
13	C28	1	1	0	1	5	0	0
14	C28	1	1	1	1	5	1	0
15	C28	1	1	1	1	5	0	0
16	C28	1	1	0	1	5	0	0
17	C28	1	1	0	1	5	0	0
18	C28	1	1	1	1	5	0	0
19	C28	1	1	0	1	5	0	0
20	C28	1	1	0	1	5	0	0
21	C28	1	1	1	1	5	1	1
22	C28	1	1	1	1	5	1	0
23	C28	1	1	1	1	5	0	0
24	C28	1	1	0	1	5	0	0
25	C28	1	1	0	1	5	0	0
26	C28	1	1	1	1	5	0	0
27	C28	1	1	0	1	5	0	0
1	C11	1	1	0	1	16	1	0
2	C11	1	1	1	1	16	1	1
3	C11	1	1	0	1	16	1	1
4	C11	1	1	1	1	16	1	0
5	C11	1	1	0	1	16	0	0
6	C11	1	1	1	1	16	1	1
7	C11	1	1	0	1	16	1	1
8	C11	1	1	1	1	16	1	1
9	C11	1	1	0	1	16	1	1
10	C11	1	1	1	1	16	1	1
11	C11	1	1	1	1	16	1	0
12	C11	1	1	1	1	16	0	0
13	C11	1	1	0	1	16	0	0
14	C11	1	1	1	1	16	1	1
15	C11	1	1	0	1	16	1	0
16	C11	1	1	1	1	16	1	1
17	C11	1	1	0	1	16	1	1
18	C11	1	1	0	1	16	1	1
19	C11	1	1	1	1	16	1	1
20	C11	1	1	0	1	16	1	0
21	C11	1	1	1	1	16	1	1
22	C11	1	1	0	1	16	1	1
23	C11	1	1	0	1	16	1	1
24	C11	1	1	1	1	16	1	0
25	C11	1	1	0	1	16	1	0
26	C11	1	1	1	1	16	1	0
27	C11	1	1	1	1	16	1	1
28	C11	1	1	0	1	16	1	0
1	C12	1	1	0	1	37	1	1
2	C12	1	1	0	1	37	1	0
3	C12	1	1	1	1	37	1	1
4	C12	1	1	1	1	37	1	1
5	C12	1	1	0	1	37	1	0
6	C12	1	1	1	1	37	1	1
7	C12	1	1	1	1	37	1	0
8	C12	1	1	0	1	37	1	1
9	C12	1	1	1	1	37	0	0
10	C12	1	1	0	1	37	1	1
11	C12	1	1	0	1	37	1	1
12	C12	1	1	1	1	37	1	1
13	C12	1	1	1	1	37	1	0
14	C12	1	1	0	1	37	1	0
15	C12	1	1	1	1	37	0	0
16	C12	1	1	0	1	37	1	1
17	C12	1	1	0	1	37	1	0
18	C12	1	1	1	1	37	1	0
19	C12	1	1	0	1	37	0	0
20	C12	1	1	1	1	37	0	0
21	C12	1	1	1	1	37	1	1
22	C12	1	1	0	1	37	1	0
23	C12	1	1	1	1	37	1	1
24	C12	1	1	0	1	37	1	1
25	C12	1	1	1	1	37	1	1
26	C12	1	1	1	1	37	1	1
27	C12	1	1	0	1	37	0	0
28	C12	1	1	0	1	37	0	0
1	C14	1	1	0	1	53	1	1
2	C14	1	1	1	1	53	0	0
3	C14	1	1	0	1	53	1	0
4	C14	1	1	1	1	53	0	0
5	C14	1	1	0	1	53	0	0
6	C14	1	1	1	1	53	0	0
7	C14	1	1	0	1	53	0	0
8	C14	1	1	1	1	53	0	0
9	C14	1	1	0	1	53	0	0
10	C14	1	1	1	1	53	1	1
11	C14	1	1	0	1	53	0	0
12	C14	1	1	0	1	53	0	0
13	C14	1	1	1	1	53	0	0
14	C14	1	1	1	1	53	0	0
15	C14	1	1	0	1	53	0	0
16	C14	1	1	1	1	53	0	0
17	C14	1	1	1	1	53	0	0
18	C14	1	1	0	1	53	0	0
19	C14	1	1	0	1	53	0	0
20	C14	1	1	1	1	53	0	0
21	C14	1	1	1	1	53	0	0
22	C14	1	1	0	1	53	0	0
23	C14	1	1	1	1	53	0	0
24	C14	1	1	1	1	53	0	0
25	C14	1	1	0	1	53	0	0
26	C14	1	1	0	1	53	0	0
27	C14	1	1	1	1	53	0	0
28	C14	1	1	0	1	53	0	0
1	C7	1	1	1	1	18	0	0
2	C7	1	1	0	1	18	1	0
3	C7	1	1	1	1	18	1	0
4	C7	1	1	0	1	18	1	1
5	C7	1	1	1	1	18	1	1
6	C7	1	1	1	1	18	1	1
7	C7	1	1	0	1	18	1	1
8	C7	1	1	1	1	18	1	0
9	C7	1	1	0	1	18	1	1
10	C7	1	1	0	1	18	1	1
11	C7	1	1	1	1	18	1	0
12	C7	1	1	1	1	18	1	1
13	C7	1	1	0	1	18	0	0
14	C7	1	1	1	1	18	1	1
15	C7	1	1	1	1	18	1	1
16	C7	1	1	0	1	18	1	0
17	C7	1	1	0	1	18	0	0
18	C7	1	1	1	1	18	0	0
19	C7	1	1	0	1	18	0	0
20	C7	1	1	1	1	18	0	0
21	C7	1	1	0	1	18	0	0
22	C7	1	1	0	1	18	0	0
23	C7	1	1	1	1	18	0	0
24	C7	1	1	0	1	18	0	0
25	C7	1	1	0	1	18	0	0
26	C7	1	1	1	1	18	0	0
27	C7	1	1	0	1	18	0	0
28	C7	1	1	1	1	18	1	0
1	C22	1	1	1	1	36	1	1
2	C22	1	1	0	1	36	1	0
3	C22	1	1	1	1	36	1	0
4	C22	1	1	0	1	36	1	1
5	C22	1	1	1	1	36	1	0
6	C22	1	1	0	1	36	1	1
7	C22	1	1	1	1	36	1	1
8	C22	1	1	0	1	36	1	1
9	C22	1	1	1	1	36	1	1
10	C22	1	1	0	1	36	1	0
11	C22	1	1	1	1	36	1	1
12	C22	1	1	0	1	36	1	1
13	C22	1	1	1	1	36	1	1
14	C22	1	1	0	1	36	1	1
15	C22	1	1	0	1	36	1	0
16	C22	1	1	1	1	36	1	1
17	C22	1	1	1	1	36	1	1
18	C22	1	1	0	1	36	1	1
19	C22	1	1	0	1	36	1	1
20	C22	1	1	1	1	36	1	1
21	C22	1	1	1	1	36	0	0
22	C22	1	1	0	1	36	1	1
23	C22	1	1	0	1	36	0	0
24	C22	1	1	0	1	36	0	0
25	C22	1	1	1	1	36	1	1
26	C22	1	1	0	1	36	0	0
27	C22	1	1	1	1	36	0	0
28	C22	1	1	1	1	36	1	1
1	C26	1	1	0	1	72	1	0
2	C26	1	1	1	1	72	1	0
3	C26	1	1	0	1	72	1	1
4	C26	1	1	1	1	72	1	1
5	C26	1	1	0	1	72	0	0
6	C26	1	1	0	1	72	0	0
7	C26	1	1	1	1	72	1	0
8	C26	1	1	1	1	72	1	1
9	C26	1	1	0	1	72	1	1
10	C26	1	1	1	1	72	1	1
11	C26	1	1	1	1	72	1	0
12	C26	1	1	0	1	72	1	0
13	C26	1	1	0	1	72	0	0
14	C26	1	1	1	1	72	0	0
15	C26	1	1	0	1	72	0	0
16	C26	1	1	1	1	72	0	0
17	C26	1	1	1	1	72	0	0
1	D1	0	1	0	1	47	1	0
2	D1	0	1	1	1	47	1	0
3	D1	0	1	1	1	47	1	1
4	D1	0	1	0	1	47	1	0
5	D1	0	1	0	1	47	1	1
6	D1	0	1	0	1	47	1	0
7	D1	0	1	1	1	47	1	0
8	D1	0	1	0	1	47	1	1
9	D1	0	1	0	1	47	1	0
10	D1	0	1	1	1	47	1	1
11	D1	0	1	1	1	47	1	1
12	D1	0	1	1	1	47	1	1
13	D1	0	1	0	1	47	1	1
14	D1	0	1	1	1	47	1	1
15	D1	0	1	1	1	47	1	1
16	D1	0	1	1	1	47	1	1
17	D1	0	1	1	1	47	1	0
18	D1	0	1	0	1	47	1	1
19	D1	0	1	1	1	47	1	1
20	D1	0	1	1	1	47	1	1
21	D1	0	1	0	1	47	1	1
22	D1	0	1	1	1	47	1	1
23	D1	0	1	1	1	47	1	1
24	D1	0	1	0	1	47	1	1
25	D1	0	1	0	1	47	1	1
26	D1	0	1	1	1	47	1	0
27	D1	0	1	0	1	47	1	0
28	D1	0	1	0	1	47	1	1
1	D2	0	1	0	1	149	1	1
2	D2	0	1	1	1	149	1	1
3	D2	0	1	1	1	149	1	1
4	D2	0	1	0	1	149	1	1
5	D2	0	1	1	1	149	1	1
6	D2	0	1	0	1	149	1	1
7	D2	0	1	0	1	149	1	1
8	D2	0	1	1	1	149	1	1
9	D2	0	1	1	1	149	1	1
10	D2	0	1	1	1	149	1	1
11	D2	0	1	1	1	149	1	1
12	D2	0	1	0	1	149	1	0
13	D2	0	1	1	1	149	1	1
14	D2	0	1	0	1	149	1	1
15	D2	0	1	0	1	149	1	1
16	D2	0	1	1	1	149	1	0
17	D2	0	1	0	1	149	1	0
18	D2	0	1	0	1	149	1	0
19	D2	0	1	1	1	149	1	0
20	D2	0	1	0	1	149	1	0
21	D2	0	1	0	1	149	1	1
22	D2	0	1	0	1	149	1	0
23	D2	0	1	1	1	149	0	0
24	D2	0	1	0	1	149	0	0
25	D2	0	1	1	1	149	0	0
26	D2	0	1	1	1	149	0	0
27	D2	0	1	1	1	149	1	0
28	D2	0	1	0	1	149	1	1
1	D3	0	1	0	1	11	1	0
2	D3	0	1	0	1	11	1	1
3	D3	0	1	1	1	11	1	1
4	D3	0	1	1	1	11	1	0
5	D3	0	1	0	1	11	1	1
6	D3	0	1	1	1	11	1	1
7	D3	0	1	1	1	11	1	0
8	D3	0	1	0	1	11	1	0
9	D3	0	1	1	1	11	1	1
10	D3	0	1	0	1	11	1	1
11	D3	0	1	0	1	11	1	1
12	D3	0	1	1	1	11	1	0
13	D3	0	1	1	1	11	1	1
14	D3	0	1	0	1	11	1	0
15	D3	0	1	1	1	11	1	0
16	D3	0	1	0	1	11	1	1
17	D3	0	1	0	1	11	1	0
18	D3	0	1	1	1	11	1	1
19	D3	0	1	0	1	11	1	1
20	D3	0	1	1	1	11	1	1
21	D3	0	1	1	1	11	1	1
22	D3	0	1	0	1	11	1	0
23	D3	0	1	1	1	11	1	0
24	D3	0	1	0	1	11	1	1
25	D3	0	1	1	1	11	1	1
26	D3	0	1	1	1	11	1	1
27	D3	0	1	0	1	11	1	1
28	D3	0	1	0	1	11	1	1
1	D4	0	1	0	1	17	1	0
2	D4	0	1	1	1	17	1	1
3	D4	0	1	1	1	17	1	1
4	D4	0	1	0	1	17	1	1
5	D4	0	1	0	1	17	1	1
6	D4	0	1	0	1	17	1	1
7	D4	0	1	1	1	17	1	0
8	D4	0	1	1	1	17	1	0
9	D4	0	1	0	1	17	1	0
10	D4	0	1	1	1	17	1	0
11	D4	0	1	0	1	17	1	0
12	D4	0	1	1	1	17	1	0
13	D4	0	1	1	1	17	1	1
14	D4	0	1	0	1	17	1	1
15	D4	0	1	0	1	17	1	1
16	D4	0	1	1	1	17	1	1
17	D4	0	1	0	1	17	1	1
18	D4	0	1	1	1	17	1	1
19	D4	0	1	0	1	17	1	1
20	D4	0	1	1	1	17	1	1
21	D4	0	1	1	1	17	1	0
22	D4	0	1	1	1	17	1	1
23	D4	0	1	0	1	17	1	1
24	D4	0	1	0	1	17	1	1
25	D4	0	1	0	1	17	1	0
26	D4	0	1	1	1	17	1	1
27	D4	0	1	0	1	17	1	0
28	D4	0	1	0	1	17	1	1
1	D5	0	1	0	1	6	1	1
2	D5	0	1	1	1	6	1	1
3	D5	0	1	0	1	6	1	0
4	D5	0	1	1	1	6	1	0
5	D5	0	1	0	1	6	1	0
6	D5	0	1	1	1	6	1	1
7	D5	0	1	0	1	6	1	0
8	D5	0	1	1	1	6	1	1
9	D5	0	1	0	1	6	1	1
10	D5	0	1	1	1	6	1	0
11	D5	0	1	1	1	6	1	1
12	D5	0	1	1	1	6	1	1
13	D5	0	1	0	1	6	1	0
14	D5	0	1	1	1	6	1	0
15	D5	0	1	0	1	6	1	1
16	D5	0	1	1	1	6	1	0
17	D5	0	1	0	1	6	1	0
18	D5	0	1	0	1	6	1	1
19	D5	0	1	1	1	6	1	0
20	D5	0	1	1	1	6	1	0
21	D5	0	1	0	1	6	1	1
22	D5	0	1	0	1	6	1	1
23	D5	0	1	0	1	6	1	0
24	D5	0	1	1	1	6	1	1
25	D5	0	1	0	1	6	1	1
26	D5	0	1	1	1	6	1	1
27	D5	0	1	1	1	6	1	0
28	D5	0	1	0	1	6	1	0
1	D6	0	1	0	1	47	1	0
2	D6	0	1	1	1	47	1	1
3	D6	0	1	1	1	47	1	1
4	D6	0	1	0	1	47	1	1
5	D6	0	1	0	1	47	1	0
6	D6	0	1	0	1	47	1	1
7	D6	0	1	1	1	47	1	1
8	D6	0	1	0	1	47	1	0
9	D6	0	1	0	1	47	1	1
10	D6	0	1	1	1	47	1	0
11	D6	0	1	1	1	47	1	1
12	D6	0	1	1	1	47	1	1
13	D6	0	1	0	1	47	1	1
14	D6	0	1	1	1	47	1	0
15	D6	0	1	1	1	47	1	1
16	D6	0	1	0	1	47	1	1
17	D6	0	1	1	1	47	1	1
18	D6	0	1	0	1	47	1	1
19	D6	0	1	1	1	47	1	0
20	D6	0	1	1	1	47	1	1
21	D6	0	1	0	1	47	1	1
22	D6	0	1	1	1	47	1	1
23	D6	0	1	1	1	47	1	1
24	D6	0	1	0	1	47	1	1
25	D6	0	1	0	1	47	1	1
26	D6	0	1	1	1	47	1	1
27	D6	0	1	0	1	47	1	1
28	D6	0	1	0	1	47	1	1
1	D7	0	1	0	1	11	1	1
2	D7	0	1	1	1	11	1	1
3	D7	0	1	1	1	11	1	0
4	D7	0	1	0	1	11	1	1
5	D7	0	1	1	1	11	1	1
6	D7	0	1	0	1	11	1	0
7	D7	0	1	0	1	11	1	1
8	D7	0	1	1	1	11	1	0
9	D7	0	1	0	1	11	1	1
10	D7	0	1	1	1	11	1	1
11	D7	0	1	1	1	11	1	1
12	D7	0	1	0	1	11	1	0
13	D7	0	1	1	1	11	1	1
14	D7	0	1	0	1	11	1	1
15	D7	0	1	1	1	11	1	1
16	D7	0	1	1	1	11	1	1
17	D7	0	1	0	1	11	1	1
18	D7	0	1	0	1	11	1	0
19	D7	0	1	1	1	11	1	1
20	D7	0	1	0	1	11	1	1
21	D7	0	1	0	1	11	1	1
22	D7	0	1	0	1	11	1	1
23	D7	0	1	1	1	11	1	1
24	D7	0	1	0	1	11	1	0
25	D7	0	1	1	1	11	1	1
26	D7	0	1	1	1	11	1	1
27	D7	0	1	1	1	11	1	1
28	D7	0	1	0	1	11	1	0
1	D8	0	1	0	1	29	1	1
2	D8	0	1	1	1	29	1	1
3	D8	0	1	0	1	29	1	1
4	D8	0	1	1	1	29	1	1
5	D8	0	1	1	1	29	1	1
6	D8	0	1	0	1	29	1	1
7	D8	0	1	0	1	29	1	1
8	D8	0	1	1	1	29	1	1
9	D8	0	1	1	1	29	1	1
10	D8	0	1	0	1	29	1	1
11	D8	0	1	1	1	29	1	1
12	D8	0	1	0	1	29	1	1
13	D8	0	1	1	1	29	1	1
14	D8	0	1	0	1	29	1	1
15	D8	0	1	1	1	29	1	1
16	D8	0	1	1	1	29	1	1
17	D8	0	1	0	1	29	1	1
18	D8	0	1	0	1	29	1	1
19	D8	0	1	1	1	29	1	1
20	D8	0	1	0	1	29	1	1
21	D8	0	1	0	1	29	1	1
22	D8	0	1	0	1	29	1	1
23	D8	0	1	1	1	29	1	1
24	D8	0	1	0	1	29	1	1
25	D8	0	1	1	1	29	1	1
26	D8	0	1	1	1	29	1	1
27	D8	0	1	1	1	29	1	1
28	D8	0	1	0	1	29	1	1
1	D9	0	1	0	1	78	1	1
2	D9	0	1	0	1	78	1	1
3	D9	0	1	1	1	78	1	1
4	D9	0	1	1	1	78	1	1
5	D9	0	1	0	1	78	1	1
6	D9	0	1	1	1	78	1	0
7	D9	0	1	1	1	78	1	1
8	D9	0	1	0	1	78	1	1
9	D9	0	1	1	1	78	1	0
10	D9	0	1	0	1	78	1	0
11	D9	0	1	0	1	78	1	1
12	D9	0	1	1	1	78	1	1
13	D9	0	1	1	1	78	1	0
14	D9	0	1	0	1	78	1	0
15	D9	0	1	1	1	78	1	0
16	D9	0	1	0	1	78	1	1
17	D9	0	1	0	1	78	1	1
18	D9	0	1	1	1	78	1	0
19	D9	0	1	0	1	78	1	1
20	D9	0	1	1	1	78	1	1
21	D9	0	1	1	1	78	1	0
22	D9	0	1	0	1	78	1	1
23	D9	0	1	1	1	78	1	1
24	D9	0	1	0	1	78	1	0
25	D9	0	1	1	1	78	1	0
26	D9	0	1	1	1	78	1	1
27	D9	0	1	0	1	78	1	1
28	D9	0	1	0	1	78	1	1
1	D10	0	1	1	1	28	1	1
2	D10	0	1	0	1	28	1	1
3	D10	0	1	1	1	28	1	1
4	D10	0	1	0	1	28	1	1
5	D10	0	1	1	1	28	1	1
6	D10	0	1	0	1	28	1	1
7	D10	0	1	1	1	28	1	1
8	D10	0	1	0	1	28	1	1
9	D10	0	1	1	1	28	1	1
10	D10	0	1	0	1	28	1	1
11	D10	0	1	1	1	28	1	1
12	D10	0	1	0	1	28	1	1
13	D10	0	1	1	1	28	1	1
14	D10	0	1	0	1	28	1	1
15	D10	0	1	0	1	28	1	1
16	D10	0	1	1	1	28	1	1
17	D10	0	1	1	1	28	1	1
18	D10	0	1	0	1	28	1	1
19	D10	0	1	0	1	28	1	1
20	D10	0	1	1	1	28	1	1
21	D10	0	1	1	1	28	1	1
22	D10	0	1	0	1	28	1	1
23	D10	0	1	0	1	28	1	1
24	D10	0	1	1	1	28	1	1
25	D10	0	1	1	1	28	1	1
26	D10	0	1	0	1	28	1	1
27	D10	0	1	0	1	28	1	1
28	D10	0	1	1	1	28	1	1
1	D11	0	1	0	1	23	1	0
2	D11	0	1	1	1	23	1	1
3	D11	0	1	0	1	23	1	1
4	D11	0	1	1	1	23	1	0
5	D11	0	1	0	1	23	1	0
6	D11	0	1	0	1	23	1	1
7	D11	0	1	1	1	23	1	1
8	D11	0	1	1	1	23	1	0
9	D11	0	1	0	1	23	1	1
10	D11	0	1	1	1	23	1	0
11	D11	0	1	0	1	23	1	0
12	D11	0	1	1	1	23	1	1
13	D11	0	1	1	1	23	1	1
14	D11	0	1	0	1	23	1	1
15	D11	0	1	0	1	23	1	1
16	D11	0	1	1	1	23	1	0
17	D11	0	1	0	1	23	1	1
18	D11	0	1	1	1	23	1	1
19	D11	0	1	0	1	23	1	1
20	D11	0	1	1	1	23	1	1
21	D11	0	1	1	1	23	1	1
22	D11	0	1	1	1	23	1	1
23	D11	0	1	0	1	23	1	0
24	D11	0	1	1	1	23	1	1
25	D11	0	1	0	1	23	1	1
26	D11	0	1	1	1	23	1	1
27	D11	0	1	1	1	23	1	1
28	D11	0	1	0	1	23	1	1
1	D12	0	1	0	1	48	1	0
2	D12	0	1	1	1	48	1	1
3	D12	0	1	0	1	48	1	1
4	D12	0	1	1	1	48	1	1
5	D12	0	1	0	1	48	1	0
6	D12	0	1	0	1	48	1	1
7	D12	0	1	1	1	48	1	1
8	D12	0	1	1	1	48	1	1
9	D12	0	1	0	1	48	1	1
10	D12	0	1	1	1	48	1	0
11	D12	0	1	1	1	48	1	0
12	D12	0	1	0	1	48	1	1
13	D12	0	1	0	1	48	1	0
14	D12	0	1	1	1	48	1	1
15	D12	0	1	0	1	48	1	1
16	D12	0	1	1	1	48	1	0
17	D12	0	1	1	1	48	1	1
18	D12	0	1	0	1	48	1	1
19	D12	0	1	0	1	48	1	0
20	D12	0	1	1	1	48	1	1
21	D12	0	1	1	1	48	1	0
22	D12	0	1	0	1	48	1	1
23	D12	0	1	1	1	48	1	1
24	D12	0	1	1	1	48	1	0
25	D12	0	1	0	1	48	1	1
26	D12	0	1	0	1	48	1	0
27	D12	0	1	1	1	48	1	1
28	D12	0	1	0	1	48	1	0
1	D13	0	1	0	1	37	1	1
2	D13	0	1	1	1	37	1	1
3	D13	0	1	0	1	37	1	0
4	D13	0	1	1	1	37	1	1
5	D13	0	1	0	1	37	1	1
6	D13	0	1	1	1	37	1	0
7	D13	0	1	1	1	37	1	1
8	D13	0	1	0	1	37	1	1
9	D13	0	1	0	1	37	1	1
10	D13	0	1	1	1	37	1	1
11	D13	0	1	0	1	37	1	1
12	D13	0	1	0	1	37	1	1
13	D13	0	1	1	1	37	1	1
14	D13	0	1	1	1	37	1	1
15	D13	0	1	0	1	37	1	1
16	D13	0	1	1	1	37	1	1
17	D13	0	1	1	1	37	1	1
18	D13	0	1	0	1	37	1	1
19	D13	0	1	0	1	37	1	1
20	D13	0	1	0	1	37	1	1
21	D13	0	1	1	1	37	1	0
22	D13	0	1	0	1	37	1	1
23	D13	0	1	1	1	37	1	1
24	D13	0	1	1	1	37	1	1
25	D13	0	1	1	1	37	1	1
26	D13	0	1	1	1	37	1	1
27	D13	0	1	0	1	37	1	1
28	D13	0	1	0	1	37	1	1
1	D14	0	1	0	1	83	1	1
2	D14	0	1	1	1	83	1	0
3	D14	0	1	0	1	83	1	0
4	D14	0	1	1	1	83	1	0
5	D14	0	1	0	1	83	1	1
6	D14	0	1	1	1	83	1	1
7	D14	0	1	1	1	83	1	1
8	D14	0	1	0	1	83	1	0
9	D14	0	1	0	1	83	0	0
10	D14	0	1	1	1	83	0	0
11	D14	0	1	0	1	83	1	0
12	D14	0	1	0	1	83	1	1
13	D14	0	1	0	1	83	1	1
14	D14	0	1	1	1	83	1	1
15	D14	0	1	1	1	83	1	0
16	D14	0	1	0	1	83	1	1
17	D14	0	1	1	1	83	1	1
18	D14	0	1	1	1	83	1	0
19	D14	0	1	0	1	83	1	1
20	D14	0	1	0	1	83	1	0
21	D14	0	1	0	1	83	1	1
22	D14	0	1	1	1	83	1	1
23	D14	0	1	0	1	83	1	1
24	D14	0	1	1	1	83	1	1
25	D14	0	1	1	1	83	1	1
26	D14	0	1	1	1	83	1	1
27	D14	0	1	1	1	83	1	0
28	D14	0	1	0	1	83	1	1
1	D15	0	1	0	1	136	1	0
2	D15	0	1	1	1	136	1	1
3	D15	0	1	0	1	136	1	1
4	D15	0	1	1	1	136	1	0
5	D15	0	1	0	1	136	1	0
6	D15	0	1	0	1	136	1	1
7	D15	0	1	1	1	136	1	0
8	D15	0	1	1	1	136	1	1
9	D15	0	1	0	1	136	1	1
10	D15	0	1	1	1	136	1	0
11	D15	0	1	1	1	136	1	1
12	D15	0	1	1	1	136	1	1
13	D15	0	1	0	1	136	1	0
14	D15	0	1	0	1	136	1	0
15	D15	0	1	1	1	136	1	1
16	D15	0	1	1	1	136	1	0
17	D15	0	1	0	1	136	1	0
18	D15	0	1	0	1	136	1	1
19	D15	0	1	1	1	136	1	0
20	D15	0	1	0	1	136	1	1
21	D15	0	1	0	1	136	1	1
22	D15	0	1	1	1	136	1	0
23	D15	0	1	0	1	136	1	1
24	D15	0	1	1	1	136	1	1
25	D15	0	1	0	1	136	1	1
26	D15	0	1	1	1	136	1	1
27	D15	0	1	1	1	136	1	0
28	D15	0	1	0	1	136	1	1
1	D16	0	1	0	1	6	1	1
2	D16	0	1	1	1	6	1	0
3	D16	0	1	0	1	6	1	1
4	D16	0	1	1	1	6	1	1
5	D16	0	1	0	1	6	1	1
6	D16	0	1	1	1	6	1	1
7	D16	0	1	0	1	6	1	1
8	D16	0	1	1	1	6	1	1
9	D16	0	1	0	1	6	1	0
10	D16	0	1	1	1	6	1	0
11	D16	0	1	1	1	6	1	1
12	D16	0	1	0	1	6	1	0
13	D16	0	1	0	1	6	1	1
14	D16	0	1	1	1	6	1	0
15	D16	0	1	0	1	6	1	1
16	D16	0	1	1	1	6	1	1
17	D16	0	1	1	1	6	1	1
18	D16	0	1	0	1	6	1	0
19	D16	0	1	0	1	6	1	1
20	D16	0	1	1	1	6	1	0
21	D16	0	1	1	1	6	1	1
22	D16	0	1	0	1	6	1	0
23	D16	0	1	1	1	6	1	0
24	D16	0	1	1	1	6	1	1
25	D16	0	1	0	1	6	1	0
26	D16	0	1	0	1	6	1	1
27	D16	0	1	1	1	6	1	1
28	D16	0	1	0	1	6	1	1
1	D17	0	1	0	1	44	1	1
2	D17	0	1	1	1	44	1	1
3	D17	0	1	1	1	44	1	1
4	D17	0	1	0	1	44	1	1
5	D17	0	1	0	1	44	1	1
6	D17	0	1	1	1	44	1	1
7	D17	0	1	1	1	44	1	1
8	D17	0	1	0	1	44	1	1
9	D17	0	1	0	1	44	1	1
10	D17	0	1	0	1	44	1	1
11	D17	0	1	0	1	44	1	1
12	D17	0	1	0	1	44	1	1
13	D17	0	1	1	1	44	1	1
14	D17	0	1	1	1	44	1	1
15	D17	0	1	1	1	44	1	1
16	D17	0	1	0	1	44	1	1
17	D17	0	1	1	1	44	1	1
18	D17	0	1	1	1	44	1	1
19	D17	0	1	0	1	44	1	1
20	D17	0	1	1	1	44	1	1
21	D17	0	1	1	1	44	1	1
22	D17	0	1	0	1	44	1	1
23	D17	0	1	1	1	44	1	0
24	D17	0	1	0	1	44	1	1
25	D17	0	1	1	1	44	1	1
26	D17	0	1	1	1	44	1	0
27	D17	0	1	0	1	44	1	1
28	D17	0	1	0	1	44	1	0
1	D18	0	1	0	1	107	1	1
2	D18	0	1	1	1	107	1	1
3	D18	0	1	1	1	107	1	1
4	D18	0	1	0	1	107	1	0
5	D18	0	1	0	1	107	1	1
6	D18	0	1	1	1	107	1	1
7	D18	0	1	0	1	107	1	1
8	D18	0	1	1	1	107	1	1
9	D18	0	1	0	1	107	1	1
10	D18	0	1	1	1	107	1	1
11	D18	0	1	1	1	107	1	1
12	D18	0	1	0	1	107	1	1
13	D18	0	1	1	1	107	1	1
14	D18	0	1	1	1	107	1	1
15	D18	0	1	1	1	107	1	1
16	D18	0	1	0	1	107	1	1
17	D18	0	1	0	1	107	1	1
18	D18	0	1	0	1	107	1	1
19	D18	0	1	1	1	107	1	1
20	D18	0	1	1	1	107	1	1
21	D18	0	1	1	1	107	1	1
22	D18	0	1	0	1	107	1	1
23	D18	0	1	1	1	107	1	1
24	D18	0	1	0	1	107	1	1
25	D18	0	1	0	1	107	1	1
26	D18	0	1	1	1	107	1	1
27	D18	0	1	0	1	107	1	1
28	D18	0	1	0	1	107	1	1
1	D19	0	1	0	1	10	1	1
2	D19	0	1	1	1	10	1	0
3	D19	0	1	1	1	10	1	1
4	D19	0	1	0	1	10	1	0
5	D19	0	1	1	1	10	1	0
6	D19	0	1	1	1	10	1	1
7	D19	0	1	0	1	10	1	1
8	D19	0	1	1	1	10	1	1
9	D19	0	1	0	1	10	1	0
10	D19	0	1	0	1	10	1	1
11	D19	0	1	1	1	10	1	0
12	D19	0	1	0	1	10	1	1
13	D19	0	1	0	1	10	1	0
14	D19	0	1	1	1	10	1	1
15	D19	0	1	0	1	10	1	1
16	D19	0	1	1	1	10	1	0
17	D19	0	1	0	1	10	1	1
18	D19	0	1	1	1	10	1	1
19	D19	0	1	1	1	10	1	1
20	D19	0	1	1	1	10	1	1
21	D19	0	1	1	1	10	1	1
22	D19	0	1	0	1	10	1	1
23	D19	0	1	1	1	10	1	1
24	D19	0	1	0	1	10	1	1
25	D19	0	1	0	1	10	1	1
26	D19	0	1	1	1	10	1	1
27	D19	0	1	0	1	10	1	1
28	D19	0	1	0	1	10	1	1
1	D20	0	1	0	1	118	1	1
2	D20	0	1	1	1	118	1	1
3	D20	0	1	0	1	118	1	1
4	D20	0	1	1	1	118	1	0
5	D20	0	1	0	1	118	1	0
6	D20	0	1	1	1	118	1	1
7	D20	0	1	0	1	118	1	0
8	D20	0	1	1	1	118	1	1
9	D20	0	1	0	1	118	1	1
10	D20	0	1	1	1	118	1	0
11	D20	0	1	1	1	118	1	1
12	D20	0	1	1	1	118	1	1
13	D20	0	1	0	1	118	1	0
14	D20	0	1	1	1	118	1	1
15	D20	0	1	0	1	118	1	1
16	D20	0	1	1	1	118	1	1
17	D20	0	1	0	1	118	1	1
18	D20	0	1	0	1	118	1	1
19	D20	0	1	1	1	118	1	1
20	D20	0	1	0	1	118	1	1
21	D20	0	1	0	1	118	1	0
22	D20	0	1	0	1	118	1	1
23	D20	0	1	1	1	118	1	1
24	D20	0	1	1	1	118	1	1
25	D20	0	1	0	1	118	1	1
26	D20	0	1	1	1	118	1	1
27	D20	0	1	1	1	118	1	1
28	D20	0	1	0	1	118	1	0
1	D21	0	1	0	1	57	1	1
2	D21	0	1	1	1	57	1	1
3	D21	0	1	0	1	57	1	1
4	D21	0	1	1	1	57	1	1
5	D21	0	1	0	1	57	1	1
6	D21	0	1	0	1	57	1	1
7	D21	0	1	1	1	57	1	1
8	D21	0	1	1	1	57	1	1
9	D21	0	1	1	1	57	1	1
10	D21	0	1	0	1	57	1	1
11	D21	0	1	1	1	57	1	1
12	D21	0	1	0	1	57	1	1
13	D21	0	1	0	1	57	1	1
14	D21	0	1	1	1	57	1	1
15	D21	0	1	0	1	57	1	0
16	D21	0	1	1	1	57	1	1
17	D21	0	1	1	1	57	1	1
18	D21	0	1	0	1	57	1	1
19	D21	0	1	0	1	57	1	1
20	D21	0	1	1	1	57	1	1
21	D21	0	1	1	1	57	1	1
22	D21	0	1	0	1	57	1	1
23	D21	0	1	1	1	57	1	0
24	D21	0	1	1	1	57	1	1
25	D21	0	1	0	1	57	1	1
26	D21	0	1	0	1	57	1	1
27	D21	0	1	1	1	57	1	1
28	D21	0	1	0	1	57	1	1
1	D1	0	1	0	2	47	1	1
2	D1	0	1	1	2	47	1	1
[truncated: 208 more rows]
